# Supplementary material for: Complete mitochondrial genome of the razor-backed musk turtle (Sternotherus carinatus, testudines: emydidae) in Korea
Source: Mitochondrial DNA B Resour. 2023 Dec 18;8(12):1396–400. doi: 10.1080/23802359.2023.2292744 (PMC10768728; doi:10.1080/23802359.2023.2292744)
Supplement: Supplemental Material [file TMDN_A_2292744_SM8924.xls]

## Sheet: MatrixOutput
	Sc14002_USA_(MG460029)	Sc14001r_USA_(MG460028)	Sc13122r_USA_(MG460027)	Sc13121f_USA_(MG460026)	Sc13111_USA_(MG460025)	Sc13110_USA_(MG460024)	Sc13109r_USA_(MG460023)	K1_USA_(KF301361)	ANUM26080325_China_(JN860673)	Sternotherus_carinatus_China_(HQ114563)	Sternotherus_carinatus_Korea_(OR253895)
Sc14002_USA_(MG460029)
Sc14001r_USA_(MG460028)	0
Sc13122r_USA_(MG460027)	0.00388262	0.00388262
Sc13121f_USA_(MG460026)	0	0	0.00388262
Sc13111_USA_(MG460025)	0.00783971	0.00783971	0.00388262	0.00783971
Sc13110_USA_(MG460024)	0.00783971	0.00783971	0.00388262	0.00783971	0
Sc13109r_USA_(MG460023)	0.00783971	0.00783971	0.00388262	0.00783971	0	0
K1_USA_(KF301361)	0	0	0.00388262	0	0.00783971	0.00783971	0.00783971
ANUM26080325_China_(JN860673)	0	0	0.00388262	0	0.00783971	0.00783971	0.00783971	0
Sternotherus_carinatus_China_(HQ114563)	0	0	0.00388262	0	0.00783971	0.00783971	0.00783971	0	0
Sternotherus_carinatus_Korea_(OR253895)	0	0	0.00388262	0	0.00783971	0.00783971	0.00783971	0	0	0

## Sheet: Caption
Table. Estimates of Evolutionary Divergence between Sequences
The number of base substitutions per site from between sequences are shown. Analyses were conducted using the Maximum Composite Likelihood model [1]. The rate variation among sites was modeled with a gamma distribution (shape parameter = 2). This analysis involved 11 nucleotide sequences. All positions containing gaps and missing data were eliminated (complete deletion option). There were a total…
1. Tamura K., Nei M., and Kumar S. (2004). Prospects for inferring very large phylogenies by using the neighbor-joining method. Proceedings of the National Academy of Sciences (USA) 101:11030-11035.
2. Kumar S., Stecher G., Li M., Knyaz C., and Tamura K. (2018). MEGA X: Molecular Evolutionary Genetics Analysis across computing platforms. Molecular Biology and Evolution 35:1547-1549.
Disclaimer: Although utmost care has been taken to ensure the correctness of the caption, the caption text is provided "as is" without any warranty of any kind. Authors advise the user to carefully check the caption prior to its use for any purpose and report any errors or problems to the authors immediately (www.megasoftware.net). In no event shall the authors and their employers be liable for a…
